# Supplementary material for: Development of Clinical Decision Models for the Prediction of Systemic Lupus Erythematosus and Sjogren’s Syndrome Overlap
Source: J Clin Med. 2023 Jan 9;12(2):535. doi: 10.3390/jcm12020535 (PMC9862529; doi:10.3390/jcm12020535)
Supplement: Supplementary file 1 [file jcm-12-00535-s001.zip]

Archive with 1 entries (1 files):
- jcm-2126267-supplementary.pdf
